# Supplementary material for: Adjusting for time of infection or positive test when estimating the risk of a post-infection outcome in an epidemic
Source: Stat Methods Med Res. 2022 Jun 12;31(10):1942–58. doi: 10.1177/09622802221107105 (PMC7613654; doi:10.1177/09622802221107105)
Supplement: sj-R-2-smm-10.1177_09622802221107105 - Supplemental material for Adjusting for time of infection or positive test when estimating the risk of a post-infection outcome in an epidemic [file sj-R-2-smm-10.1177_09622802221107105.R]

library(MASS)
# This library is needed for the mvrorm function used below.  However, if you cannot use the MASS library, you could just replace the use of the mvrnorm function below with three uses of the rnorm function.

expit <- function(x) { return( exp(x) / (1+exp(x)) ) }
# function to evaluate the inverse logit function.

scenario  <- 1
# This is for Scenario A.  For Scenarios B and C, set scenario<-2 or scenario<-3, respectively.
NSIM <- 5000 # the number of simulated data sets
N <- 10000 # the number of cases in each simulated data set

# Plot the proportion of infections in the population caused by variant 1 as a function of infection time.
plot(0:119, expit(-3.5 + 0:119 / 20), type="l", ylim=c(0,1), xlab="Time", ylab="Proportion of new variant infections")

# Calculate the proportions of hospitalised people for each variant.  Do this by simulating five million cases with each variant, calculating the probability of hospitalisation for each case, and averaging these probabilities.
x <- mvrnorm(1e7, mu=c(0,0,0), Sigma=diag(1, 3))
v <- c( rep(0, 5e6), rep(1, 5e6) )
ph <- expit(-4.4 + x[,1] * 1.5 + x[,2] + x[,3] * 0.5 + v * 0.4)
print(mean(ph[v==0]))
print(mean(ph[v==1]))

# Set up three vectors to store the estimated log odds ratios in the simulations.
or.test <- rep(0, NSIM)
or.inf <- rep(0, NSIM)
or.teststar <- rep(0, NSIM)

set.seed(10)
  
for (sim in 1:NSIM) {
  if (sim%%10==0)
    print(sim)
  # The two lines above are just to display how far your computer is through the simulation.
  # Simulate the infection times.
  inf.tim <- runif(N) * 119
  # Sample the variants v.
  pv <- expit(-3.5 + inf.tim / 20)
  v <- runif(N) < pv

  # Sample the covariates .
  x <- mvrnorm(N, mu=c(0,0,0), Sigma=diag(1, 3))
  # Sample the hospitalisation outcomes.
  ph <- expit(-4.4 + x[,1] * 1.5 + x[,2] + x[,3] * 0.5 + v * 0.4)
  h <- runif(N) < ph

  # Simulate the positive test times.
  if (scenario==1) {
    test.tim <- inf.tim + rgamma(N, shape=2, rate=0.5)
    test.tim[h==0] <- test.tim[h==0] + 3
  }

  if (scenario==2) {
    test.tim <- inf.tim + rgamma(N, shape=2, rate=0.5)
    test.tim[h==0] <- inf.tim[h==0] + rgamma(sum(h==0), shape=3.5, rate=0.5)
  }

  if (scenario==3) {
    test.tim <- inf.tim + rgamma(N, shape=3.5, rate=0.5)
    flag <- h==1 & runif(N) < 0.5
    test.tim[flag==T] <- inf.tim[flag==T] + rgamma(sum(flag), shape=0.5, rate=0.5)
  }

  # Calculate T*
  teststar.tim <- test.tim + h*3

  # Calculate the week of the positive test and of the infection week.
  test.week <- test.tim %/% 7 + 1
  teststar.week <- teststar.tim %/% 7 + 1
  inf.week <- inf.tim %/% 7 + 1

  # Fit Models T, I and T* 
  fit.test <- glm(h ~ x + v + factor(test.week), family=binomial, subset=test.week>=4 & test.week<=17)
  fit.inf <- glm(h ~ x + v + factor(inf.week), family=binomial, subset=inf.week>=4 & inf.week<=17)
  fit.teststar <- glm(h ~ x + v + factor(teststar.week), family=binomial, subset=teststar.week>=4 & teststar.week<=17)

  # Store the estimates of the log odds ratio for the variant parameter in the three models.
  or.test[sim] <- fit.test$coefficients[5]
  or.inf[sim] <- fit.inf$coefficients[5]
  or.teststar[sim] <- fit.teststar$coefficients[5]
}

# Print the mean of the estimated log odds ratios.
print("adjust for test time")
print( mean(or.test) )
print("adjust infection time")
print( mean(or.inf) )
print("adjust for test time plus shift")
print( mean(or.teststar) )
